# Supplementary material for: Positive Schizotypy Increases the Acceptance of Unpresented Materials in False Memory Tasks in Non-clinical Individuals
Source: Front Psychol. 2020 Feb 21;11:262. doi: 10.3389/fpsyg.2020.00262 (PMC7046691; doi:10.3389/fpsyg.2020.00262)
Supplement: Supplementary file 1 [file Data_Sheet_1.CSV]

English	List01	List02	List03	List04	List05	List06	List07	List08	List09	List10	List11	List12	List13	List14	List15	List16	List17	List18
Critical Lure	Beach	failure	highway	tiredness	lie	star	treason	sick	infancy	ground	fever	friendship	yard	leader	fame	circle	column	relaxation
Target 01	sand	frustrated	detour	fatigue	farce	fleeting	infidelity	healthy	childhood	*fitted carpet	thermometer	enmity	hose	spokesperson	popularity	square	vertebral	bathroom
Target 02	pareo	defeat	kilometer	dejection	true	astronomy	revenge	stretcher	rocker	drop	flu	cordiality	eden	admired	dancer	compass	row	hammock
Target 03	biquini	disillusionment	curve	heaviness	slander	*celestial body	disillusion	hospital	memories	carpet	delirium	affinity	watering can	idol	reputation	round	pillar	calm
Target 04	umbrella	disappointment	*truck driver	cost	scam	firmament	distrust	patient	**marble	surface	chill	cinfidence	grass	influence	prestige	sphere	back	shower
Target 05	deck chair	suspense	cross	stress	insult	sparkly	unfair	tuberculosis	**school	scrub	fervor	loyalty	exterior	champion	starving	ring	spinal	expiration
Target 06	bay	loser	map	boredom	falsehood	universe	abandonment	smallpox	chrome	floor	malaria	sincerity	rosebush	follower	glamor	circular	beam	inhibition
Target 07	shell	victory	dangerous	grief	excuse	kite	lover	ambulance	**school	fall out	measles	friend	irrigation	initiative	actress	roundabout	greek	music
Target 08	slipper	to disappoint	via	unrest	lantern	astronaut	deserter	leprosy	trauma	satin	temperature	friendly	terrace	protagonist	manager	center	support	relax
Target 09	caribbean	direction	route	to work	blasphemy	glare	traitor	maniac	yo-yo	tile	cold	trust	gate	charisma	dance	geometry	spine	tranquility
Target 10	palm tree*	demoralization	car	effort	front	sky	cheat	medicines	camber	**marble	tonsils	relationship	chalet	fan	applause	triangle	list	concentration
Target 11	coast	error	*straight road	camninar	rumor	hotel	to love	pneumonia	doll	crouch	apogee	company	to flourish	hegemony	success	curved	bony	repose
Target 12	shore	disaster	deviation	apathy	godly	lunar	spite	serious	elementary	damp	discomfort	cooperation	roses	to command	actor	polar	arc	holidays
Weakly Related 01	watchman	useless	motorcycle	sigh	politics	billiards	disgusted	mental	children	sweep	rubric	filiation	flower	admiration	autograph	orbit	architect	tired
Weakly Related 02	volleyball	sinking	prudence	quiet	Pinocchio	singer	enemy	constipated	toy	base	moody	hug	fence	quality	limousine	point	baroque	relief
Unrelated	criminal	invitation	pity	trash	temporary	coward	stump	foolishness	rancid	tomb	snake	delicious	cool	romantic	heavy	courtesy	filth	earnings
	philosophy	broken	humble	theory	unable	profile	dawn	cape	glory	milk	conflict	salary	wisdom	loneliness	soft	wild	oblivion	throat
* Note that it corresponds to only one word in the Spanish version
** Note that these words appear duplicated in English but they correspond to different words in Spanish
Spanish	List01	List02	List03	List04	List05	List06	List07	List08	List09	List10	List11	List12	List13	List14	List15	List16	List17	List18
Critical Lure	playa	fracaso	carretera	cansancio	mentira	estrella	traición	enfermo	infancia	suelo	fiebre	amistad	jardín	líder	fama	círculo	columna	relajación
Target 01	arena	frustrado	desvío	fatiga	farsa	fugaz	infidelidad	sano	niñez	moqueta	termómetro	enemistad	manguera	portavoz	popularidad	cuadrado	vertebral	baño
Target 02	pareo	derrota	kilómetro	abatimiento	verdad	astronomía	venganza	camilla	balancín	caída	gripe	cordialidad	edén	admirado	bailarín	compás	fila	hamaca
Target 03	biquini	desilusión	curva	pesadez	calumnia	astro	desengaño	hospital	recuerdos	alfombra	delirio	afinidad	regadera	ídolo	reputación	redondo	pilar	calma
Target 04	sombrilla	decepción	camionero	cuesta	engaño	firmamento	desconfianza	paciente	canica	superficie	escalofrío	confianza	césped	influir	prestigio	esfera	espalda	ducha
Target 05	tumbona	suspenso	cruzar	estrés	injuria	brillante	desleal	tuberculosis	colegio	fregar	fervor	lealtad	exterior	campeón	famélico	aro	espinal	espiración
Target 06	bahía	perdedor	mapa	aburrimiento	falsedad	universo	abandono	viruela	cromo	piso	malaria	sinceridad	rosal	seguidor	glamour	circular	viga	inhibición
Target 07	concha	victoria	peligrosa	pesadumbre	excusa	cometa	amante	ambulancia	escuela	caer	sarampión	amigo	riego	iniciativa	actriz	redonda	griega	música
Target 08	chancla	decepcionar	vía	desasosiego	farol	astronauta	desertor	lepra	trauma	raso	temperatura	amigable	terraza	protagonista	manager	centro	soporte	relax
Target 09	caribe	derrotero	ruta	trabajar	blasfemia	fulgor	traidor	maníaco	yoyó	azulejo	catarro	confiar	verja	carisma	bailar	geometría	espinazo	tranquilidad
Target 10	palmera	desmoralización	coche	esfuerzo	tapadera	cielo	cuernos	medicamentos	comba	mármol	anginas	relación	chalé	fan	aplausos	triángulo	lista	concentración
Target 11	costa	error	recta	camninar	rumor	hotel	amar	neumonía	muñeca	agacharse	apogeo	compañía	florecer	hegemonía	éxito	curvo	ósea	reposo
Target 12	orilla	desastre	desviación	apatía	piadosa	lunar	despecho	grave	primaria	húmedo	malestar	cooperación	rosas	mandar	actor	polar	arco	vacaciones
Weakly Related 01	vigilante	inútil	motocicleta	suspiro	política	billar	disgustado	mental	niños	barrer	rúbrica	filiación	flor	admiración	autógrafo	órbita	arquitecto	cansado
Weakly Related 02	voleibol	hundimiento	prudencia	sosiego	pinocho	cantante	enemigo	constipado	juguete	base	temperamental	abrazo	valla	calidad	limusina	punto	barroco	alivio
Unrelated	criminal	invitación	lástima	basura	temporal	cobarde	muñón	tontería	rancio	tumba	serpiente	delicioso	fresco	romántico	pesado	cortesía	porquería	ganancias
	filosofía	roto	humilde	teoría	incapaz	perfil	amanecer	capa	gloria	leche	conflicto	sueldo	sabiduría	soledad	suave	salvaje	olvido	garganta
